# Supplementary material for: Characterization of Early and Late Damage in a Mouse Model of Pelvic Radiation Disease
Source: Int J Mol Sci. 2023 May 15;24(10):8800. doi: 10.3390/ijms24108800 (PMC10218716; doi:10.3390/ijms24108800)
Supplement: Supplementary file 1 [file ijms-24-08800-s001.zip]

Archive with 4 entries (4 files):
- FigureS1.tif
- FigureS2.tif
- FigureS3.tif
- Table S1.pdf
